# Supplementary material for: Self-enhancement in moral hypocrisy: Moral superiority and moral identity are about better appearances
Source: PLoS One. 2019 Jul 5;14(7):e0219382. doi: 10.1371/journal.pone.0219382 (PMC6611614; doi:10.1371/journal.pone.0219382)
Supplement: S1 Datasets — (ZIP) [file pone.0219382.s003.zip]

Archive with 16 entries (13 files):
- S1 Datasets/
- S1 Datasets/Study1_data.csv
- S1 Datasets/Study1_data.sav
- S1 Datasets/Study1_syntax.sps
- __MACOSX/
- __MACOSX/S1 Datasets/
- __MACOSX/S1 Datasets/._Study1_syntax.sps
- S1 Datasets/Study2_data.csv
- S1 Datasets/Study2_data.sav
- S1 Datasets/Study2_syntax.sps
- __MACOSX/S1 Datasets/._Study2_syntax.sps
- S1 Datasets/Study3_data.csv
- S1 Datasets/Study3_data.sav
- S1 Datasets/Study3_syntax.sps
- __MACOSX/S1 Datasets/._Study3_syntax.sps
- __MACOSX/._S1 Datasets
