# Supplementary material for: Self-enhancement in moral hypocrisy: Moral superiority and moral identity are about better appearances
Source: PLoS One. 2019 Jul 5;14(7):e0219382. doi: 10.1371/journal.pone.0219382 (PMC6611614; doi:10.1371/journal.pone.0219382)
Supplement: S1 Datasets — (ZIP) [file pone.0219382.s003.zip › S1 Datasets/Study1_data.csv]

age	gender	moral_standing	moral_standing_check	moral_identity_1	moral_identity_2	moral_identity_3	attention_check	moral_identity_4	moral_identity_5	Choice1	Choice2
23	2	3	2	7	7	1	1	1	7	3	1
33	1	3	4	7	5	2	1	3	6	1
31	1	3	1	7	6	7	1	6	7	1
36	2	3	2	7	7	1	1	1	7	2
52	1	3	2	7	7	1	1	1	7	3	1
21	2	3	4	7	7	1	1	7	7	3	1
44	1	3	6	7	7	1	1	1	7	3	1
29	1	3	3	5	5	1	1	1	5	3	1
40	1	3	4	5	4	3	1	4	4	1
56	1	3	3	4	3	3	1	3	3	3	1
56	2	3	2	7	7	1	1	1	7	1
45	1	3	1	7	7	1	1	1	7	1
21	2	3	4	7	6	1	1	2	5	1
46	2	3	2	6	6	1	1	1	7	3	1
28	1	3	4	6	6	2	1	1	7	3	2
38	2	3	2	7	7	1	1	1	7	3	1
22	1	3	3	5	4	5	1	5	6	1
18	2	3	4	5	4	2	1	4	3	1
44	2	3	3	7	7	1	1	1	7	3	1
20	1	3	3	6	4	4	1	3	3	1
22	1	3	1	6	6	1	1	1	6	2
21	1	3	4	6	6	2	1	2	5	1
28	1	3	2	7	7	1	1	1	7	1
28	2	3	4	7	6	1	1	2	6	3	1
22	2	3	4	6	6	2	1	2	5	1
24	2	3	3	7	6	1	1	1	6	3	1
36	1	3	2	5	3	6	1	3	7	2
41	2	3	2	7	6	1	1	1	7	1
46	2	3	2	7	6	1	1	1	6	1
63	1	3	4	6	6	2	1	2	6	3	2
28	1	3	3	2	5	4	1	7	5	3	1
40	2	3	2	7	7	1	1	1	7	3	2
24	1	3	1	4	4	3	1	5	6	1
23	1	3	4	4	4	4	1	4	4	1
21	1	3	2	6	6	1	1	6	6	3	1
35	1	3	4	7	7	1	1	1	7	3	1
29	2	3	1	2	2	5	1	4	5	1
34	1	3	4	7	7	1	1	1	7	3	1
24	1	3	2	7	5	1	1	1	7	1
24	2	3	2	6	6	1	1	2	6	3	2
35	2	3	2	7	7	1	1	1	7	1
56	1	3	3	7	6	2	1	1	6	3	1
52	2	3	4	4	4	3	1	4	4	3	2
59	2	3	3	7	5	1	1	2	7	3	1
61	1	3	2	6	6	1	1	2	5	1
41	1	3	1	7	7	7	1	1	7	1
43	1	3	3	6	6	6	1	6	6	1
19	2	3	3	7	5	1	1	2	7	3	1
31	2	3	3	5	4	5	1	5	4	1
33	2	3	1	6	6	1	1	1	7	1
42	1	3	3	7	6	1	1	1	6	3	1
41	1	3	3	6	5	3	1	2	5	3	2
63	2	3	2	6	6	7	1	1	6	3	1
42	2	3	4	7	7	1	1	1	7	2
27	1	3	3	6	6	1	1	2	6	2
41	2	3	3	7	6	1	1	1	7	3	2
43	2	3	2	7	7	1	1	1	7	1
43	2	3	2	6	6	1	1	2	6	1
58	1	3	4	7	6	1	1	3	7	3	1
37	2	3	4	7	7	1	1	1	7	1
35	1	3	2	7	6	1	1	1	6	3	2
26	1	3	3	6	6	2	1	2	6	1
26	1	3	3	6	7	1	1	1	6	3	1
26	2	3	3	6	4	2	1	3	5	1
56	2	3	4	5	3	3	1	5	3	1
34	2	3	3	7	7	1	1	1	7	3	2
40	2	3	2	7	7	1	1	1	7	3	1
37	2	3	3	7	7	1	1	6	7	3	1
39	1	3	2	7	6	1	1	1	7	3	1
28	1	3	3	7	6	1	1	2	5	1
28	1	1	2	5	6	1	1	1	7	1
44	2	1	2	7	7	1	1	1	7	3	2
25	2	1	2	7	7	1	1	1	7	1
21	1	1	2	7	6	6	1	5	6	1
22	1	1	4	5	4	4	1	4	4	3	1
46	2	1	4	5	4	4	1	4	4	3	1
48	2	1	4	6	7	1	1	1	7	3	1
45	1	1	3	5	5	2	1	2	5	3	2
19	2	1	4	6	6	2	1	2	6	3	1
39	2	1	3	7	7	1	1	1	7	1
41	2	1	4	6	5	2	1	3	6	3	1
28	1	1	1	6	5	6	1	5	5	3	1
36	1	1	2	3	7	4	1	6	3	2
59	1	1	3	6	6	1	1	1	6	3	2
33	2	1	4	7	7	1	1	1	6	1
37	2	1	4	6	3	1	1	1	6	1
29	1	1	4	5	4	4	1	4	4	1
44	2	1	3	5	5	2	1	4	4	1
41	2	1	2	7	7	1	1	1	7	3	1
31	1	1	4	4	4	4	1	4	4	1
35	1	1	3	6	4	5	1	7	6	2
61	2	1	4	7	7	1	1	2	7	1
36	2	1	3	6	6	1	1	1	6	2
34	1	1	4	6	6	1	1	1	6	3	1
31	2	1	3	7	6	1	1	1	6	1
25	1	1	3	7	7	1	1	1	7	2
30	2	1	4	6	6	1	1	2	6	3	2
37	1	1	2	7	7	7	1	7	7	3	1
17	2	1	3	7	7	1	1	1	7	3	2
30	2	1	2	7	6	1	1	2	6	1
23	2	1	4	7	6	1	1	1	7	1
39	2	1	4	7	7	1	1	1	7	3	1
63	2	1	3	7	7	1	1	2	6	1
22	1	1	4	7	6	1	1	1	7	3	1
35	1	1	2	7	7	1	1	1	7	2
40	1	1	4	6	6	6	1	6	6	3	1
37	2	1	4	6	5	1	1	3	5	1
30	1	1	4	6	6	1	1	2	5	3	2
27	1	1	4	4	4	1	1	4	4	1
25	1	1	3	7	7	1	1	1	7	1
31	1	1	3	5	5	4	1	4	5	1
31	2	1	4	6	6	1	1	1	7	1
35	1	1	4	7	7	1	1	1	7	3	2
67	2	1	2	7	6	1	1	1	7	1
32	2	1	3	6	6	1	1	1	6	1
41	2	1	4	7	7	1	1	2	7	3	1
26	2	1	4	3	2	2	1	2	3	1
40	1	1	5	6	6	1	1	2	4	1
33	2	1	3	7	6	1	1	1	6	3	2
39	2	1	3	7	6	1	1	1	7	3	2
40	2	1	4	7	6	1	1	1	6	3	2
24	1	1	3	5	5	2	1	5	4	1
44	2	1	4	6	6	1	1	1	6	3	1
24	2	1	3	5	5	3	1	3	5	1
28	1	1	1	1	3	2	1	6	5	2
65	2	1	4	6	6	2	1	2	5	1
32	2	1	1	7	7	1	1	2	6	3	1
48	2	1	3	7	6	1	1	2	6	3	1
29	1	1	4	7	7	7	1	1	1	2
30	2	1	3	7	7	1	1	1	6	1
61	2	1	4	6	6	1	1	1	6	2
39	1	1	2	7	7	1	1	1	7	1
26	2	1	4	5	4	5	1	4	4	1
36	1	1	3	5	3	7	1	5	6	2
26	1	1	2	6	5	6	1	7	5	1
20	2	1	4	6	5	3	1	2	5	1
20	1	1	4	6	6	1	1	6	6	1
43	2	1	4	6	5	1	1	2	6	1
35	2	1	4	6	6	3	1	1	7	3	2
46	2	2	2	7	7	1	1	1	7	3	2
53	1	2	3	7	7	1	1	1	7	1
39	1	2	2	5	5	4	1	4	4	1
23	2	2	3	7	7	1	1	2	7	3	2
31	1	2	2	6	6	1	1	1	6	1
31	1	2	2	5	6	1	1	1	5	1
30	1	2	2	6	5	5	1	5	6	1
45	2	2	1	7	6	1	1	1	7	2
25	1	2	4	7	7	1	1	7	7	3	1
48	2	2	4	7	5	1	1	1	7	1
37	2	2	3	7	7	1	1	1	7	3	2
56	2	2	3	5	5	1	1	1	5	1
21	2	2	3	7	6	1	1	1	6	1
30	1	2	5	7	6	1	1	1	6	1
25	2	2	2	7	6	1	1	2	7	3	1
50	2	2	4	6	6	1	1	2	6	3	2
24	2	2	4	6	6	1	1	4	4	2
36	2	2	4	7	7	1	1	1	7	3	1
53	2	2	4	6	6	1	1	1	6	1
24	2	2	4	7	7	1	1	1	7	1
46	1	2	5	7	4	6	1	5	7	3	2
37	2	2	2	7	7	1	1	1	7	1
44	1	2	7	4	5	2	1	4	6	2
36	1	2	3	1	4	3	1	5	7	3	2
54	2	2	2	7	7	1	1	1	6	1
24	2	2	2	6	6	6	1	6	6	3	1
39	1	2	4	5	4	4	1	4	4	3	1
32	2	2	3	5	5	2	1	1	5	1
33	2	2	4	7	6	1	1	1	6	3	1
23	2	2	4	6	6	1	1	1	6	3	1
44	1	2	3	5	5	2	1	2	5	1
41	2	2	3	7	7	1	1	1	7	1
39	2	2	3	5	6	2	1	2	6	3	1
33	2	2	1	6	6	1	1	2	6	3	2
33	2	2	2	7	7	1	1	1	7	3	1
32	2	2	1	6	5	1	1	2	6	3	1
25	2	2	4	6	4	2	1	3	5	2
28	2	2	6	6	6	1	1	2	5	1
23	2	2	4	7	7	1	1	1	7	1
22	2	2	4	5	4	2	1	4	6	3	1
24	1	2	3	7	6	1	1	1	7	3	2
40	1	2	4	7	5	1	1	2	5	3	1
32	1	2	4	7	6	1	1	1	7	3	1
21	1	2	3	4	4	4	1	2	4	3	1
49	2	2	4	6	7	1	1	7	7	3	1
46	1	2	2	5	6	1	1	2	4	1
34	1	2	2	6	5	1	1	2	4	3	1
40	1	2	3	6	6	1	1	2	6	1
26	2	2	5	4	7	6	1	4	7	3	1
40	2	2	4	7	5	1	1	1	5	1
63	2	2	3	7	7	1	1	1	7	3	1
31	2	2	3	7	7	1	1	2	7	3	1
32	2	2	6	7	7	1	1	1	7	1
45	1	2	3	7	7	1	1	2	7	3	1
33	1	2	3	2	3	6	1	7	4	1
33	2	2	1	7	6	1	1	2	7	3	2
40	1	2	3	7	7	1	1	1	7	1
47	2	2	2	6	6	1	1	2	6	3	1
56	2	2	2	6	6	6	1	1	6	3	1
38	2	2	3	7	5	1	1	1	6	3	2
53	2	2	4	6	6	2	1	2	6	3	1
26	2	2	4	5	4	3	1	3	4	1
41	2	2	1	7	7	1	1	1	7	3	1
25	1	2	2	7	7	5	1	1	7	1
36	1	2	3	4	7	4	1	5	7	2
27	2	2	5	6	6	3	1	3	6	3	1
55	2	2	3	6	6	1	1	1	7	1
40	1	2	4	4	4	2	1	5	4	1
52	2	2	3	7	7	1	1	1	7	1
34	2	2	4	6	6	1	1	2	6	1
26	2	2	3	7	7	1	1	1	7	1
43	2	2	4	7	6	1	1	1	7	3	1
47	1	2	4	7	6	1	1	1	6	3	2
56	2	2	4	6	6	1	1	1	6	1
34	2	2	4	7	6	1	1	1	6	3	1
48	1	2	3	6	7	2	1	1	6	1
38	1	2	2	6	6	1	1	1	7	3	2
26	2	2	1	5	5	2	1	2	6	3	1
24	1	2	5	7	6	1	1	1	3	1
