# Supplementary material for: Self-enhancement in moral hypocrisy: Moral superiority and moral identity are about better appearances
Source: PLoS One. 2019 Jul 5;14(7):e0219382. doi: 10.1371/journal.pone.0219382 (PMC6611614; doi:10.1371/journal.pone.0219382)
Supplement: S1 Datasets — (ZIP) [file pone.0219382.s003.zip › S1 Datasets/Study1_syntax.sps]

COMPUTE moral_identity_3Reverse=8 - moral_identity_3.
EXECUTE.
COMPUTE moral_identity_4Reverse=8 - moral_identity_4.
EXECUTE.

RELIABILITY
  /VARIABLES=moral_identity_1 moral_identity_2 moral_identity_5 moral_identity_3Reverse 
    moral_identity_4Reverse
  /SCALE('ALL VARIABLES') ALL
  /MODEL=ALPHA.

COMPUTE moral_standing_checkReverse=8 - moral_standing_check.
EXECUTE.
ONEWAY moral_standing_checkReverse BY moral_standing
  /STATISTICS DESCRIPTIVES HOMOGENEITY 
  /MISSING ANALYSIS
  /POSTHOC=LSD ALPHA(0.05).

COMPUTE moral_identity_ave=(moral_identity_1 + moral_identity_2 + moral_identity_3Reverse + 
moral_identity_4Reverse + moral_identity_5) / 5.
COMPUTE Center_moral_identity=moral_identity_ave - 5.93.
RECODE Choice1 (1=0) (2=1) (3=1) INTO Public_morality.
RECODE Choice2 (1=0) (2=1) INTO Private_morality.
RECODE moral_standing (3=2) (2=-1) (1=-1) INTO V1.
RECODE moral_standing (3=0) (2=-1) (1=1) INTO V2.

*Public moral behavior

LOGISTIC REGRESSION VARIABLES Public_morality
  /METHOD=ENTER V1 V2 Center_moral_identity 
  /METHOD=ENTER Center_moral_identity*V1 Center_moral_identity*V2
  /PRINT=CI(95)
  /CRITERIA=PIN(.05) POUT(.10) ITERATE(20) CUT(.5).

COMPUTE Low_identity=Center_moral_identity + 1.05.
COMPUTE High_identity=Center_moral_identity - 1.05.

LOGISTIC REGRESSION VARIABLES Public_morality
  /METHOD=ENTER V1 V2 Center_moral_identity 
  /METHOD=ENTER High_identity*V1 High_identity*V2 
  /PRINT=CI(95)
  /CRITERIA=PIN(.05) POUT(.10) ITERATE(20) CUT(.5).

LOGISTIC REGRESSION VARIABLES Public_morality
  /METHOD=ENTER V1 V2 Center_moral_identity 
  /METHOD=ENTER Low_identity*V1 Low_identity*V2
  /PRINT=CI(95)
  /CRITERIA=PIN(.05) POUT(.10) ITERATE(20) CUT(.5).

USE ALL.
COMPUTE filter_$=(V1 = 2).
VARIABLE LABELS filter_$ 'V1 = 2 (FILTER)'.
VALUE LABELS filter_$ 0 'Not Selected' 1 'Selected'.
FORMATS filter_$ (f1.0).
FILTER BY filter_$.

LOGISTIC REGRESSION VARIABLES Public_morality
  /METHOD=ENTER Center_moral_identity 
  /PRINT=CI(95)
  /CRITERIA=PIN(.05) POUT(.10) ITERATE(20) CUT(.5).

USE ALL.
COMPUTE filter_$=(V1 = -1).
VARIABLE LABELS filter_$ 'V1 = -1 (FILTER)'.
VALUE LABELS filter_$ 0 'Not Selected' 1 'Selected'.
FORMATS filter_$ (f1.0).
FILTER BY filter_$.

LOGISTIC REGRESSION VARIABLES Public_morality
  /METHOD=ENTER Center_moral_identity
  /PRINT=CI(95)
  /CRITERIA=PIN(.05) POUT(.10) ITERATE(20) CUT(.5).

*Private moral behavior

FILTER OFF.
USE ALL.

LOGISTIC REGRESSION VARIABLES Private_morality
  /METHOD=ENTER Center_moral_identity V1 V2
  /METHOD=ENTER Center_moral_identity*V1 Center_moral_identity*V2
  /PRINT=CI(95)
  /CRITERIA=PIN(.05) POUT(.10) ITERATE(20) CUT(.5).
  

LOGISTIC REGRESSION VARIABLES Public_morality
  /METHOD=ENTER V1 V2 Center_moral_identity 
  /METHOD=ENTER Center_moral_identity*V1 Center_moral_identity*V2 
  /PRINT=CI(95)
  /CRITERIA=PIN(0.05) POUT(0.10) ITERATE(20) CUT(0.5).
