# Supplementary material for: Self-enhancement in moral hypocrisy: Moral superiority and moral identity are about better appearances
Source: PLoS One. 2019 Jul 5;14(7):e0219382. doi: 10.1371/journal.pone.0219382 (PMC6611614; doi:10.1371/journal.pone.0219382)
Supplement: S1 Datasets — (ZIP) [file pone.0219382.s003.zip › S1 Datasets/Study2_data.csv]

age	gender	priming	moral_identity_1	moral_identity_2	moral_identity_3	attention_check	moral_identity_4	moral_identity_5	priming_check1	priming_check2	Choice1	Choice2
30	1	1	7	6	4	7	6	7	3	2	3	2
37	0	1	7	7	1	7	1	7	2	3	3	2
28	0	1	7	7	1	7	1	7	3	4	3	2
22	0	1	7	5	1	7	3	5	3	4	3	2
51	0	1	7	7	1	7	1	7	1	2	3	2
29	0	1	7	7	1	7	1	7	1	1	3	2
45	0	1	7	7	1	7	1	6	1	2	3	2
69	0	1	7	5	1	7	1	5	4	4	3	2
28	0	1	7	6	1	7	2	6	2	4	3	2
29	0	1	7	7	1	7	1	7	2	3	3	2
42	0	1	7	7	1	7	1	7	2	4	3	2
31	0	1	7	6	1	7	2	7	3	4	3	2
44	0	1	7	6	2	7	2	6	2	4	3	2
33	0	1	7	7	1	7	1	7	2	2	3	2
28	1	1	7	7	2	7	2	7	2	2	3	2
33	0	1	7	7	1	7	1	7	1	1	3	2
32	0	1	7	7	1	7	1	7	3	3	3	2
48	1	1	7	5	1	7	2	6	2	2	3	2
44	0	1	7	7	1	7	1	7	2	2	3	2
53	0	1	7	6	1	7	1	7	2	3	3	2
34	1	1	7	7	4	7	2	2	2	3	3	2
30	1	1	7	7	1	7	1	7	1	1	3	2
20	0	1	7	6	1	7	4	5	2	3	3	2
35	0	1	7	6	1	7	2	7	4	3	3	2
27	0	1	6	4	2	7	3	5	3	5	3	2
34	1	1	6	5	1	7	1	7	2	2	3	2
36	1	1	6	6	1	7	1	7	3	4	3	2
56	0	1	6	5	1	7	4	5	3	3	3	2
45	0	1	6	6	1	7	2	6	3	3	3	2
63	1	1	6	5	1	7	2	6	4	4	3	2
32	0	1	6	6	1	7	1	5	2	4	3	2
29	1	1	6	4	1	7	2	7	3	3	3	2
29	0	1	6	5	1	7	1	6	1	1	3	2
35	0	1	5	4	1	7	4	7	2	2	3	2
29	1	1	5	5	1	7	2	5	2	3	3	2
24	1	1	5	6	4	7	3	6	2	2	3	1
29	1	1	5	4	2	7	2	5	2	2	3	1
39	0	0	7	7	1	7	1	7	2	3	3	2
39	0	0	7	7	1	7	1	7	2	4	3	2
38	0	0	7	6	1	7	6	6	3	4	3	2
43	1	0	7	7	1	7	2	6	2	4	3	2
29	1	0	7	7	7	7	7	7	1	3	3	2
24	1	0	5	4	5	7	6	6	3	4	3	2
24	0	0	7	7	1	7	1	7	3	3	3	2
21	1	0	7	7	1	7	1	7	2	1	3	2
18	0	0	6	6	1	7	2	7	4	2	3	2
46	0	0	7	7	1	7	1	7	3	3	3	2
56	0	0	7	7	1	7	1	7	4	1	3	2
27	1	0	7	7	1	7	1	7	3	4	3	2
19	0	0	7	6	1	7	1	6	1	4	3	2
37	1	0	7	5	1	7	1	7	2	4	3	2
34	0	0	7	7	1	7	2	7	4	3	3	2
41	0	0	6	5	2	7	3	5	3	4	3	2
51	1	0	5	5	5	7	5	5	3	4	3	2
45	1	0	7	7	1	7	1	7	2	4	3	1
63	0	0	6	6	5	7	2	6	5	2	3	2
34	0	0	7	7	1	7	1	7	3	4	3	2
23	0	0	6	6	2	7	2	6	3	4	3	2
40	0	0	7	7	1	7	1	7	4	3	3	2
23	0	0	6	6	2	7	2	6	1	3	3	2
55	0	0	7	7	1	7	1	7	2	3	3	2
52	1	0	7	7	2	7	2	7	2	2	3	2
50	1	0	7	7	1	7	1	7	2	2	3	1
27	1	0	7	7	1	7	1	7	2	2	3	2
64	0	0	7	7	1	7	1	6	3	2	3	2
17	1	0	7	6	1	7	1	7	2	4	3	2
29	1	0	4	5	5	7	6	5	4	3	3	1
39	1	0	5	4	4	7	5	4	3	4	3	2
27	1	0	5	5	2	7	3	5	3	3	3	1
22	1	0	4	4	4	7	3	4	3	3	3	2
58	1	0	6	6	1	7	2	6	3	4	3	1
30	0	0	7	7	1	7	1	7	1	4	3
33	1	0	6	7	1	7	1	7	1	4	3
35	1	0	7	7	1	7	1	7	1	4	3
29	1	0	6	6	2	7	4	4	3	4	3	2
28	1	0	7	7	1	7	1	7	2	2	3	2
27	1	0	7	5	2	7	1	7	1	4	3	2
29	1	0	6	6	6	7	5	6	2	4	3	2
23	0	0	7	7	1	7	1	7	3	6	3	2
34	1	0	5	3	6	7	2	4	2	2	3	2
78	1	0	6	4	1	7	2	6	2	3	3	2
47	1	0	2	6	4	7	7	5	2	3	3	2
22	0	0	2	1	4	7	6	4	5	5	3	1
31	0	0	7	7	1	7	2	7	4	2	3	2
25	1	0	4	7	1	7	1	4	1	2	3	2
31	0	0	6	6	1	7	1	6	2	2	3	2
26	0	0	4	4	1	7	1	1	3	4	3	2
25	1	1	7	6	1	7	2	7	3	4	2
34	0	1	6	6	2	7	2	6	4	3	2
33	0	1	6	6	1	7	1	5	2	2	2
25	0	0	7	7	1	7	1	7	3	2	2
26	1	0	2	2	6	7	6	5	2	5	2
35	1	0	7	7	1	7	1	6	4	2	2
46	0	0	2	4	3	7	4	7	3	2	2
42	1	0	7	5	1	7	3	5	3	4	2
53	0	1	7	7	1	7	1	7	2	2	1
41	0	1	7	7	1	7	1	7	4	4	1
20	0	1	6	5	2	7	2	6	3	3	1
55	0	1	6	5	1	7	2	5	2	2	1
46	1	1	6	5	1	7	4	3	2	3	1
22	0	1	5	5	1	7	1	6	3	4	1
32	1	1	5	6	2	7	2	6	2	2	1
31	1	1	4	4	4	7	4	4	3	4	1
20	1	1	4	4	1	7	4	4	3	1	1
34	1	1	4	3	3	7	5	5	2	5	1
24	1	1	3	2	2	7	3	4	2	2	1
37	0	0	6	4	1	7	4	4	2	4	1
39	0	0	7	7	1	7	1	6	4	3	1
26	0	0	7	6	1	7	2	6	3	3	1
35	1	0	7	7	1	7	1	7	4	6	1
32	1	0	6	5	1	7	7	6	3	3	1
40	0	0	6	6	1	7	2	6	3	4	1
57	1	0	6	6	1	7	1	6	3	4	1
26	0	0	6	5	2	7	3	5	5	4	1
22	0	1	7	7	1	7	1	6	2	3	3	1
40	0	0	7	7	1	7	1	6	4	1	3	2
35	0	0	7	6	1	7	1	7	4	2	3	2
29	0	1	7	7	1	7	1	7	1	2	3	2
34	0	1	7	6	1	7	1	6	3	4	3	2
43	0	0	7	7	1	7	1	7	3	3	3	2
32	0	1	7	7	1	7	1	7	1	2	3	2
43	0	0	7	7	1	7	1	7	5	1	3	2
41	0	0	7	7	1	7	1	7	2	2	3	2
61	0	0	7	6	1	7	1	7	4	3	3	2
38	0	1	7	7	1	7	1	7	2	1	3	2
63	0	1	7	6	1	7	1	7	3	3	3	1
32	0	1	7	6	1	7	1	6	2	2	3	2
21	0	0	7	7	1	7	1	7	2	4	3	2
28	0	0	6	6	1	7	1	6	4	2	3	2
25	0	1	7	7	1	7	1	7	2	3	3	2
63	0	1	7	6	1	7	1	7	2	3	3	2
61	0	0	7	7	1	7	1	7	1	3	3	2
17	0	0	7	7	1	7	1	7	4	2	3	2
24	0	0	6	6	1	7	1	6	4	2	3	2
63	0	0	7	6	1	7	1	7	2	4	3	1
27	1	1	7	7	1	7	1	7	1	2	3	2
73	1	1	7	7	1	7	1	7	2	2	3	2
35	1	0	7	7	1	7	1	7	4	2	3	2
31	1	0	6	4	1	7	1	4	4	4	3	2
54	1	1	6	5	1	7	1	5	3	3	3	1
30	1	1	6	6	1	7	1	6	1	3	3	2
27	1	0	7	6	1	7	1	6	3	3	3	2
54	1	0	6	6	1	7	1	7	4	2	3	2
34	1	0	7	7	1	7	1	7	3	2	3	2
28	1	1	7	7	1	7	1	7	1	2	3	2
22	1	1	7	6	1	7	1	7	2	1	3	2
27	1	1	7	7	1	7	1	7	2	1	3	1
53	1	0	7	7	1	7	1	7	3	2	3	2
59	1	1	7	6	1	7	1	6	2	3	3	2
17	1	1	7	7	1	7	1	7	2	2	3	2
33	1	1	7	7	1	7	1	7	1	1	3	2
36	0	1	7	7	1	7	1	7	1	1	3	2
19	0	1	6	6	1	7	1	7	1	2	3	2
35	1	1	7	7	1	7	1	7	1	1	3	1
34	0	1	7	6	1	7	1	7	3	3	3	2
30	1	1	7	7	1	7	1	7	2	2	3	2
31	0	0	7	7	1	7	1	7	1	3	3	2
40	0	0	7	6	1	7	1	7	2	4	3	2
19	1	0	7	7	1	7	1	7	4	3	3	2
35	0	1	7	7	3	7	1	7	3	2	3	2
47	1	1	7	6	1	7	1	6	2	1	3	2
23	0	0	7	7	1	7	1	6	1	3	3	2
32	0	0	7	6	1	7	1	6	2	3	3	2
50	0	0	7	7	1	7	1	7	2	4	3	2
32	1	0	7	6	1	7	1	7	3	4	3	2
25	0	1	7	5	1	7	1	7	4	3	3	2
33	0	0	7	7	1	7	1	7	4	3	3	1
57	0	1	7	7	1	7	1	7	3	4	3	2
31	1	1	7	6	1	7	1	7	1	1	3	2
42	1	1	7	7	1	7	1	7	2	2	3	2
32	0	1	7	6	1	7	1	7	3	4	3	2
46	0	1	7	6	1	7	1	6	4	4	3	2
25	0	1	6	6	1	7	1	6	2	4	3	2
27	0	0	7	7	1	7	1	7	1	2	3	2
29	1	1	6	7	2	7	1	4	1	2	3	2
33	0	1	7	7	1	7	1	7	1	2	3	2
33	1	1	7	6	1	7	1	6	2	2	3	2
48	0	1	6	7	1	7	1	6	2	3	3	2
59	0	1	7	5	1	7	1	6	2	2	3	2
25	1	1	7	4	1	7	1	7	4	4	3	2
31	0	0	7	6	1	7	1	6	3	4	3	1
30	0	0	7	6	1	7	1	7	3	3	3	2
37	0	0	7	6	1	7	1	7	2	3	3	2
28	1	0	7	7	1	7	1	7	3	1	3	2
31	0	1	7	7	1	7	2	6	2	2	3	2
28	0	1	7	6	1	7	2	6	3	4	3	2
56	0	0	6	6	2	7	2	6	2	2	3	2
28	0	1	6	6	2	7	2	7	2	3	3	2
53	0	1	6	6	1	7	2	6	2	3	3	2
45	0	0	7	6	1	7	2	6	3	4	3	2
23	0	1	7	7	1	7	2	6	3	3	3	2
21	0	0	7	5	1	7	2	6	2	4	3	1
41	0	0	6	6	2	7	2	6	2	3	3	2
32	0	1	6	6	1	7	2	5	3	4	3	2
23	0	0	7	7	1	7	2	7	3	3	3	1
19	0	0	7	6	1	7	2	6	3	3	3	2
33	1	1	6	7	2	7	2	7	2	3	3	1
31	1	1	4	3	1	7	2	4	2	1	3	1
31	1	1	6	4	1	7	2	5	3	2	3	2
27	1	1	7	7	1	7	2	6	1	2	3	2
38	1	1	6	5	1	7	2	6	2	1	3	1
53	1	1	6	5	2	7	2	6	2	3	3	2
56	1	1	7	6	1	7	2	5	2	1	3	2
61	1	0	6	5	1	7	2	5	3	4	3	2
21	1	0	6	6	2	7	2	5	3	3	3	2
52	1	1	6	6	3	7	2	6	1	2	3	2
27	0	0	7	6	1	7	2	6	3	2	3	2
48	0	0	7	6	1	7	2	6	2	4	3	2
44	1	1	6	7	1	7	2	7	2	4	3	2
33	0	0	6	6	1	7	2	6	5	1	3	2
24	1	0	3	3	6	7	2	5	3	1	3	2
42	1	0	7	7	1	7	2	7	4	1	3	2
40	1	0	5	5	1	7	2	5	2	2	3	2
30	1	0	7	6	1	7	2	6	3	4	3	2
26	0	1	5	5	5	7	2	5	2	1	3	2
29	1	1	6	6	2	7	2	6	3	3	3	2
63	0	1	7	5	1	7	2	7	4	2	3	2
40	1	1	6	6	1	7	2	6	3	3	3	2
28	1	1	7	7	1	7	2	7	1	1	3	2
50	0	0	6	6	1	7	2	6	3	4	3	2
18	0	1	7	6	1	7	2	6	2	3	3	2
28	0	0	7	6	1	7	2	6	3	4	3	2
21	1	0	6	6	2	7	2	6	2	2	3	2
40	1	0	6	6	1	7	2	6	2	3	3	2
39	0	1	7	6	6	7	2	6	2	3	3	2
55	0	0	7	4	1	7	2	5	3	4	3	2
44	1	1	6	6	2	7	2	6	3	4	3	2
26	1	1	7	6	2	7	2	7	3	3	3	1
48	0	0	7	6	1	7	2	6	4	2	3	2
53	0	0	6	5	1	7	2	5	3	4	3	2
23	0	0	6	6	2	7	2	6	3	3	3	2
24	0	1	6	6	1	7	3	5	3	3	3	2
29	1	1	5	4	4	7	3	5	2	2	3	2
65	0	1	5	5	2	7	3	6	3	4	3	2
34	0	1	6	5	2	7	3	6	3	3	3	1
29	1	1	3	4	4	7	3	4	2	2	3	2
47	0	0	6	6	2	7	3	6	3	3	3	2
38	0	0	7	5	1	7	3	6	3	3	3	2
20	1	0	3	4	1	7	3	5	2	3	3	2
28	1	0	6	5	1	7	3	4	2	2	3	2
33	1	0	6	4	1	7	3	5	3	4	3	2
31	1	0	6	6	3	7	3	5	4	3	3	2
29	0	1	4	3	6	7	4	4	2	2	3	2
21	0	0	3	4	5	7	4	4	2	3	3	2
44	0	1	5	4	2	7	4	4	3	4	3	2
22	0	1	7	4	1	7	4	5	3	4	3	2
29	1	0	5	3	5	7	4	3	1	1	3	2
30	1	0	4	5	4	7	4	5	3	3	3	2
23	1	0	4	4	4	7	4	4	5	3	3	1
23	1	0	6	4	1	7	4	4	3	4	3	1
45	1	0	6	6	2	7	4	4	2	3	3	2
42	1	0	5	5	2	7	4	4	4	4	3	2
40	1	0	4	2	2	7	5	4	4	4	3	1
25	1	1	5	5	2	7	5	5	1	1	3	2
43	1	0	4	3	4	7	5	2	3	3	3	1
30	0	0	7	6	6	7	6	4	1	1	3	2
37	1	1	6	6	1	7	6	6	3	2	3	1
53	1	0	7	5	1	7	6	6	3	2	3	2
32	1	0	5	2	2	7	6	6	3	4	3	2
51	0	1	5	7	2	7	6	7	3	3	3	2
29	1	0	4	2	4	7	6	4	2	2	3	2
20	0	0	6	6	7	7	7	6	4	4	3	2
37	0	1	7	7	1	7	7	7	1	1	3	2
32	0	1	7	6	1	7	1	7	2	2	2
41	0	0	7	6	1	7	1	7	3	3	2
27	0	1	7	7	1	7	1	7	2	2	2
38	0	0	7	6	1	7	1	7	3	4	2
36	0	0	6	6	1	7	1	6	3	4	2
27	1	1	6	6	1	7	1	6	2	2	2
36	0	1	7	6	1	7	2	6	2	4	2
59	0	1	6	5	1	7	2	6	3	3	2
31	0	0	5	5	1	7	3	5	4	4	2
14	0	1	4	4	2	7	4	5	3	5	2
54	0	0	7	6	1	7	1	6	2	4	1
52	0	0	7	6	1	7	1	7	2	4	1
48	0	0	7	7	1	7	1	7	2	4	1
37	0	1	6	6	1	7	1	6	2	4	1
46	0	0	7	6	1	7	1	6	3	3	1
46	0	1	6	6	1	7	1	6	3	3	1
28	0	1	6	5	2	7	1	5	4	4	1
25	0	0	7	7	1	7	1	7	2	3	1
46	0	0	6	6	1	7	1	7	2	4	1
24	0	0	7	6	1	7	1	7	3	2	1
39	0	0	7	7	1	7	1	7	5	4	1
29	1	1	6	6	1	7	1	3	2	4	1
50	1	0	7	7	1	7	1	7	2	4	1
28	1	1	7	7	1	7	1	7	1	3	1
21	1	1	7	7	1	7	1	7	2	2	1
37	1	0	7	7	7	7	1	7	1	2	1
25	1	0	7	7	1	7	1	7	1	3	1
46	0	1	7	7	1	7	1	7	1	2	1
43	0	0	7	7	1	7	1	7	5	2	1
41	0	0	7	7	1	7	1	6	3	4	1
25	0	0	7	7	1	7	1	7	3	2	1
26	0	1	7	6	1	7	1	6	2	2	1
32	0	0	7	7	1	7	1	7	2	4	1
39	1	0	5	6	1	7	1	6	3	3	1
56	0	1	6	6	1	7	1	6	3	3	1
39	0	1	6	6	1	7	1	6	2	4	1
67	0	0	7	7	1	7	1	7	5	2	1
32	1	1	5	6	3	7	2	6	3	3	1
21	1	0	6	5	2	7	2	6	2	2	1
33	1	0	6	6	1	7	2	6	4	3	1
57	1	0	7	6	1	7	2	6	2	4	1
59	1	1	6	5	1	7	2	6	3	3	1
44	0	0	6	6	2	7	2	6	3	3	1
57	0	1	6	6	1	7	2	5	3	3	1
78	1	1	6	6	1	7	2	6	2	2	1
23	0	0	7	7	1	7	2	7	2	4	1
35	1	0	6	5	1	7	2	6	3	4	1
29	0	0	4	3	4	7	3	4	2	2	1
24	0	1	6	5	2	7	3	6	3	3	1
37	1	0	6	5	2	7	3	5	2	4	1
29	1	0	5	4	2	7	3	4	3	4	1
57	1	0	6	5	2	7	3	5	2	4	1
21	1	1	6	5	1	7	3	4	3	4	1
37	0	1	5	4	1	7	4	5	2	3	1
27	1	1	4	4	1	7	4	4	2	2	1
24	1	0	6	6	1	7	4	5	1	1	1
50	1	0	6	4	1	7	4	5	2	4	1
21	0	1	6	6	2	7	5	5	2	2	1
33	1	1	7	5	1	7	5	4	2	3	1
32	0	1	6	5	6	7	5	6	2	2	1
56	0	0	7	5	1	7	5	5	3	4	1
26	1	1	6	6	6	7	6	6	2	2	1
31	0	1	7	7	7	7	7	7	2	4	1
