# Supplementary material for: Self-enhancement in moral hypocrisy: Moral superiority and moral identity are about better appearances
Source: PLoS One. 2019 Jul 5;14(7):e0219382. doi: 10.1371/journal.pone.0219382 (PMC6611614; doi:10.1371/journal.pone.0219382)
Supplement: S1 Datasets — (ZIP) [file pone.0219382.s003.zip › S1 Datasets/Study2_syntax.sps]

COMPUTE moral_identity_3Reverse=8 - moral_identity_3.
COMPUTE moral_identity_4Reverse=8 - moral_identity_4.

RELIABILITY
  /VARIABLES=moral_identity_1 moral_identity_2 moral_identity_5 moral_identity_3Reverse 
    moral_identity_4Reverse
  /SCALE('ALL VARIABLES') ALL
  /MODEL=ALPHA.

COMPUTE priming_check1Reverse=6- priming_check1.
COMPUTE priming_check2Reverse=8- priming_check2.

T-TEST GROUPS=priming(0 1)
  /MISSING=ANALYSIS
  /VARIABLES= priming_check1Reverse priming_check2Reverse
  /CRITERIA=CI(.95).

RECODE Choice1 (1=0) (2=1) (3=1) INTO Public_morality.
RECODE Choice2 (1=0) (2=1) INTO Private_morality.
COMPUTE moral_identity_ave=(moral_identity_1 + moral_identity_2 + moral_identity_3Reverse + 
    moral_identity_4Reverse + moral_identity_5) / 5.
COMPUTE Center_identity=moral_identity_ave - 6.08.

*Public moral behavior

LOGISTIC REGRESSION VARIABLES Public_morality
  /METHOD=ENTER priming Center_identity 
  /METHOD=ENTER Center_identity*priming 
  /PRINT=CI(95)
  /CRITERIA=PIN(0.05) POUT(0.10) ITERATE(20) CUT(0.5).

COMPUTE High_identity=Center_identity - 0.96.
COMPUTE Low_identity=Center_identity + 0.96.

LOGISTIC REGRESSION VARIABLES Public_morality
  /METHOD=ENTER priming Center_identity 
  /METHOD=ENTER High_identity*priming 
  /PRINT=CI(95)
  /CRITERIA=PIN(0.05) POUT(0.10) ITERATE(20) CUT(0.5).

LOGISTIC REGRESSION VARIABLES Public_morality
  /METHOD=ENTER priming Center_identity 
  /METHOD=ENTER Low_identity*priming 
  /PRINT=CI(95)
  /CRITERIA=PIN(0.05) POUT(0.10) ITERATE(20) CUT(0.5).

USE ALL.
COMPUTE filter_$=(priming = 1).
VARIABLE LABELS filter_$ 'priming = 1 (FILTER)'.
VALUE LABELS filter_$ 0 'Not Selected' 1 'Selected'.
FORMATS filter_$ (f1.0).
FILTER BY filter_$.

LOGISTIC REGRESSION VARIABLES Public_morality
  /METHOD=ENTER Center_identity 
  /PRINT=CI(95)
  /CRITERIA=PIN(0.05) POUT(0.10) ITERATE(20) CUT(0.5).

USE ALL.
COMPUTE filter_$=(priming = 0).
VARIABLE LABELS filter_$ 'priming = 0 (FILTER)'.
VALUE LABELS filter_$ 0 'Not Selected' 1 'Selected'.
FORMATS filter_$ (f1.0).
FILTER BY filter_$.

LOGISTIC REGRESSION VARIABLES Public_morality
  /METHOD=ENTER Center_identity 
  /PRINT=CI(95)
  /CRITERIA=PIN(0.05) POUT(0.10) ITERATE(20) CUT(0.5).

*Private moral behavior

FILTER OFF.
USE ALL.

LOGISTIC REGRESSION VARIABLES Private_morality
  /METHOD=ENTER priming Center_identity 
  /METHOD=ENTER Center_identity*priming 
  /PRINT=CI(95)
  /CRITERIA=PIN(0.05) POUT(0.10) ITERATE(20) CUT(0.5).
