# Supplementary material for: Self-enhancement in moral hypocrisy: Moral superiority and moral identity are about better appearances
Source: PLoS One. 2019 Jul 5;14(7):e0219382. doi: 10.1371/journal.pone.0219382 (PMC6611614; doi:10.1371/journal.pone.0219382)
Supplement: S1 Datasets — (ZIP) [file pone.0219382.s003.zip › S1 Datasets/Study3_data.csv]

age	gender	moral_identity_1	moral_identity_2	moral_identity_3	attention_check	moral_identity_4	moral_identity_5	priming	priming_check1	priming_check2	comprehension_check_time	comprehension_check_pay	Choice1	Choice2
23	1	7	5	1	7	2	6	1	2	2	1	3	3	1
21	1	7	5	1	7	2	6	1	2	2	1	3	3	2
20	1	7	7	2	7	2	6	1	2	2	1	3	3	1
22	1	7	5	1	7	3	6	1	4	3	1	3	3	1
23	1	7	6	1	7	2	6	1	3	3	1	3	3	1
55	0	7	7	1	7	1	7	1	2	2	1	3	3	1
39	1	7	5	1	7	2	6	1	3	4	1	3	3	2
41	1	7	6	1	7	1	7	1	1	2	1	3	3	1
43	1	6	6	2	7	2	5	1	3	3	1	3	3	1
26	0	7	6	1	7	1	7	1	3	3	1	3	3	1
19	0	7	6	1	7	2	6	1	3	3	1	3	3	1
20	0	6	5	2	7	4	5	1	3	2	1	3	3	2
28	1	7	7	1	7	1	7	1	4	4	1	3	3	1
33	0	7	7	1	7	1	7	1	2	2	1	3	3	1
30	0	7	7	1	7	2	7	1	1	2	1	3	3	1
33	0	6	5	1	7	2	6	1	3	2	1	3	3	1
25	0	3	2	5	7	7	3	1	3	6	1	3	3	2
18	1	7	7	1	7	1	5	1	2	2	1	3	3	2
19	1	6	5	2	7	2	6	1	3	3	1	3	3	1
20	0	7	6	2	7	2	6	1	3	4	1	3	3	2
50	0	7	7	1	7	1	7	1	1	1	1	3	3	1
45	0	7	7	1	7	1	7	1	4	3	1	3	3	1
29	0	7	7	1	7	2	7	1	3	3	1	3	3	1
26	0	7	7	1	7	1	7	1	2	2	1	3	3	1
29	1	6	5	1	7	3	5	1	2	3	1	3	3	1
27	0	7	7	1	7	2	6	1	2	2	1	3	3	1
29	1	6	6	2	7	3	5	1	3	4	1	3	3	2
20	1	7	6	1	7	2	6	1	4	4	1	3	3	2
23	0	7	6	1	7	2	7	1	4	3	1	3	3	2
20	1	7	7	7	7	7	7	1	1	1	1	3	3	1
28	0	7	6	1	7	1	6	1	2	4	1	3	3	2
35	0	6	6	1	7	1	7	1	3	3	1	3	3	1
46	0	7	7	1	7	1	7	1	3	3	1	3	3	2
27	0	6	6	1	7	2	6	1	3	3	1	3	3	2
34	0	7	7	1	7	7	7	1	4	1	1	3	3	1
52	1	7	6	1	7	2	7	1	2	3	1	3	3	1
31	1	7	7	1	7	1	6	1	1	1	1	3	3	2
55	1	7	6	1	7	2	6	1	2	1	1	3	3	1
18	0	7	6	2	7	2	6	1	2	3	1	3	3	1
20	0	7	6	1	7	1	7	1	2	3	1	3	3	1
26	1	6	5	1	7	2	5	1	3	3	1	3	3	1
30	1	6	5	1	7	2	5	1	3	2	1	3	3	1
28	0	7	6	1	7	1	6	1	2	2	1	3	3	1
38	0	7	7	1	7	2	6	1	3	3	1	3	3	1
26	0	7	6	1	7	1	7	1	3	3	1	3	3	2
26	1	5	5	6	7	2	3	1	2	3	1	3	3	1
26	0	5	6	2	7	2	5	1	4	4	1	3	3	1
21	0	7	6	1	7	7	7	1	2	4	1	3	3	1
29	1	7	7	1	7	1	7	1	3	3	1	3	3	1
54	0	7	6	1	7	1	7	1	2	1	1	3	3	1
26	0	6	6	2	7	2	5	1	3	4	1	3	3	2
56	0	6	7	1	7	2	6	1	3	2	1	3	3	1
31	1	7	6	1	7	2	6	1	1	1	1	3	3	2
29	0	7	6	1	7	1	7	1	3	4	1	3	3	1
21	1	7	6	1	7	2	6	1	1	1	1	3	3	1
21	1	6	5	1	7	2	5	1	2	3	1	3	3	1
37	1	6	6	1	7	1	7	1	2	2	1	3	3	2
28	1	6	5	2	7	4	4	1	2	3	1	3	3	1
24	1	7	5	1	7	2	6	1	3	3	1	3	3	1
33	1	5	5	2	7	2	5	1	2	2	1	3	3	2
29	0	7	7	1	7	1	7	1	3	4	1	3	3	1
31	1	7	5	1	7	1	6	1	3	5	1	3	3	1
35	1	6	6	2	7	2	6	1	2	2	1	3	3	1
32	1	7	7	1	7	1	7	1	1	1	1	3	3	1
28	1	7	7	1	7	2	5	1	2	1	1	3	3	2
40	1	6	6	1	7	2	6	1	2	4	1	3	3	1
29	0	7	6	1	7	1	7	1	2	1	1	3	3	1
59	1	6	6	1	7	3	6	1	3	2	1	3	3	1
22	1	7	7	1	7	1	7	1	1	4	1	3	3	1
42	1	7	6	1	7	2	6	1	3	2	1	3	3	2
29	1	7	5	1	7	2	4	1	4	2	1	3	3	1
29	0	6	6	1	7	1	7	1	1	4	1	3	3	1
21	0	7	7	1	7	1	7	1	2	2	1	3	3	1
23	0	7	6	1	7	2	7	1	4	4	1	3	3	1
31	1	7	7	1	7	1	7	1	2	2	1	3	3	2
25	0	7	6	1	7	2	6	1	2	2	1	3	3	1
26	0	6	5	1	7	3	6	1	4	4	1	3	3	2
41	1	7	5	1	7	1	6	1	5	4	1	3	3	1
41	0	7	7	1	7	1	7	1	3	3	1	3	3	2
22	0	7	6	1	7	1	6	1	3	3	1	3	3	2
23	0	6	5	1	7	3	5	1	2	2	1	3	3	2
24	0	1	1	4	7	7	1	1	4	4	1	3	3	1
20	1	7	7	1	7	1	7	1	2	2	1	3	3	1
23	0	7	6	1	7	3	6	1	3	3	1	3	3	1
20	1	7	6	2	7	2	5	1	3	2	1	3	3	2
41	1	7	5	1	7	2	6	1	3	3	1	3	3	1
27	0	6	5	1	7	3	5	1	3	4	1	3	3	2
40	0	7	7	1	7	1	6	1	2	2	1	3	3	1
63	0	7	7	1	7	1	7	1	2	4	1	3	3	1
49	0	7	7	1	7	1	7	1	3	3	1	3	3	2
36	0	7	7	1	7	1	7	1	2	4	1	3	3	1
27	0	7	7	1	7	1	7	1	4	4	1	3	3	2
31	1	6	6	2	7	2	6	1	2	2	1	3	3	1
57	1	6	6	2	7	2	6	1	3	1	1	3	3	1
48	1	7	3	1	7	5	5	1	3	4	1	3	3	1
31	1	7	7	1	7	1	7	1	3	3	1	3	3	2
53	0	7	7	1	7	1	7	1	1	3	1	3	3	2
19	0	6	6	2	7	6	7	1	3	3	1	3	3	1
24	1	7	7	1	7	2	6	1	3	3	1	3	3	1
37	0	6	5	1	7	2	5	1	3	1	1	3	3	2
55	0	7	5	1	7	2	7	1	3	4	1	3	3	1
24	1	7	6	1	7	2	6	1	3	3	1	3	3	1
30	0	7	6	1	7	2	7	1	1	2	1	3	3	1
25	1	6	4	3	7	3	5	1	2	2	1	3	3	1
37	0	7	7	1	7	1	7	1	2	2	1	3	3	1
21	1	7	6	1	7	2	6	1	2	3	1	3	3	1
40	1	7	6	1	7	1	6	1	1	2	1	3	3	2
40	1	6	6	1	7	1	6	1	2	2	1	3	3	1
41	0	7	6	1	7	1	7	1	4	4	1	3	3	2
44	0	7	7	1	7	1	7	1	2	3	1	3	3	1
21	1	7	6	1	7	3	6	1	3	2	1	3	3	1
25	1	7	6	1	7	2	6	1	2	2	1	3	3	1
40	1	7	7	1	7	1	7	1	2	2	1	3	3	2
38	0	7	7	1	7	1	7	1	2	2	1	3	3	1
39	0	7	6	1	7	2	6	1	4	3	1	3	3	1
30	0	7	5	1	7	1	7	1	4	4	1	3	3	1
35	0	7	5	1	7	6	7	1	4	4	1	3	3	1
25	0	7	7	1	7	1	7	1	2	1	1	3	3	1
34	0	7	7	1	7	1	7	1	4	5	1	3	3	1
24	1	6	5	1	7	2	5	1	2	3	1	3	3	1
32	1	7	6	1	7	1	7	1	3	2	1	3	3	2
53	0	7	6	1	7	1	7	1	2	3	1	3	3	2
24	0	7	6	1	7	1	6	1	4	4	1	3	3	2
42	0	7	6	1	7	2	7	1	3	3	1	3	3	2
24	0	6	6	1	7	1	6	0	2	2	1	3	3	1
25	1	6	6	2	7	2	6	0	4	3	1	3	3	1
24	1	7	7	1	7	1	6	0	4	2	1	3	3	2
25	0	6	6	1	7	2	6	0	2	3	1	3	3	1
57	0	7	7	1	7	1	7	0	4	2	1	3	3	1
29	1	6	6	2	7	2	6	0	4	3	1	3	3	1
43	0	7	7	1	7	1	7	0	4	2	1	3	3	1
28	1	7	6	1	7	2	6	0	3	3	1	3	3	2
39	1	7	7	1	7	1	7	0	3	4	1	3	3	1
42	0	7	7	1	7	1	7	0	3	3	1	3	3	1
23	0	7	7	1	7	1	7	0	2	2	1	3	3	1
32	1	6	5	1	7	2	6	0	2	3	1	3	3	2
47	0	7	7	1	7	1	7	0	3	2	1	3	3	2
24	1	7	7	1	7	1	7	0	4	2	1	3	3	1
18	1	7	5	1	7	4	4	0	4	2	1	3	3	1
22	0	7	6	1	7	2	6	0	2	4	1	3	3	1
24	0	7	6	1	7	1	7	0	3	2	1	3	3	2
24	1	6	3	1	7	3	5	0	4	2	1	3	3	2
26	0	6	7	1	7	4	5	0	3	3	1	3	3	2
18	1	6	6	2	7	2	6	0	3	3	1	3	3	2
23	1	7	6	1	7	2	6	0	2	2	1	3	3	2
22	1	6	7	1	7	6	6	0	3	3	1	3	3	1
42	1	7	7	1	7	2	6	0	3	2	1	3	3	2
23	1	6	5	1	7	2	7	0	3	3	1	3	3	1
21	0	5	5	2	7	2	5	0	3	5	1	3	3	1
32	1	7	6	1	7	2	7	0	2	4	1	3	3	1
41	1	6	6	1	7	2	6	0	2	4	1	3	3	2
45	1	6	5	2	7	5	4	0	4	3	1	3	3	1
33	0	7	7	1	7	1	7	0	5	1	1	3	3	1
61	0	7	6	1	7	2	7	0	3	4	1	3	3	1
39	1	7	7	1	7	1	6	0	2	2	1	3	3	2
20	0	7	5	1	7	2	6	0	3	3	1	3	3	1
25	1	7	6	2	7	2	6	0	3	3	1	3	3	1
35	0	7	6	1	7	2	6	0	3	2	1	3	3	1
22	1	6	5	1	7	5	2	0	2	4	1	3	3	2
33	1	7	7	1	7	1	7	0	4	2	1	3	3	1
51	0	6	7	1	7	1	6	0	3	2	1	3	3	1
59	1	6	6	2	7	2	6	0	4	2	1	3	3	1
27	1	6	2	2	7	3	4	0	3	5	1	3	3	1
22	0	6	6	2	7	2	6	0	3	4	1	3	3	1
40	0	6	6	2	7	2	6	0	2	4	1	3	3	2
23	0	7	7	1	7	1	6	0	3	4	1	3	3	1
34	1	6	6	1	7	2	6	0	2	2	1	3	3	2
36	1	7	7	1	7	2	6	0	1	3	1	3	3	2
34	0	7	7	7	7	3	5	0	2	3	1	3	3	2
29	1	7	7	1	7	1	6	0	4	2	1	3	3	1
46	1	7	7	1	7	1	7	0	3	4	1	3	3	1
39	0	7	7	1	7	1	7	0	2	3	1	3	3	1
45	1	6	5	1	7	2	5	0	3	4	1	3	3	1
38	0	7	6	7	7	6	6	0	2	3	1	3	3	1
22	1	7	7	1	7	1	7	0	4	2	1	3	3	2
48	0	6	6	1	7	2	6	0	3	3	1	3	3	1
38	1	7	7	6	7	1	6	0	5	5	1	3	3	1
19	1	5	3	3	7	4	5	0	3	4	1	3	3	1
45	0	6	6	2	7	2	6	0	3	2	1	3	3	1
22	0	7	5	1	7	2	6	0	3	4	1	3	3	2
26	0	7	7	1	7	1	7	0	5	2	1	3	3	1
46	1	6	5	2	7	2	6	0	3	4	1	3	3	1
34	1	7	7	1	7	1	7	0	4	2	1	3	3	1
62	1	7	5	1	7	1	7	0	3	4	1	3	3	2
23	1	7	7	1	7	2	6	0	3	4	1	3	3	2
30	1	7	6	1	7	1	7	0	4	2	1	3	3	2
27	0	7	7	1	7	1	7	0	2	2	1	3	3	2
45	0	6	6	2	7	2	4	0	5	1	1	3	3	1
60	0	7	7	1	7	1	7	0	4	2	1	3	3	1
38	0	6	6	2	7	2	6	0	2	3	1	3	3	1
27	0	6	5	1	7	4	5	0	3	3	1	3	3	1
29	1	7	7	1	7	4	7	0	3	3	1	3	3	1
34	1	6	6	1	7	2	6	0	5	3	1	3	3	1
41	1	7	7	1	7	1	7	0	4	2	1	3	3	2
19	1	6	5	2	7	2	5	0	2	3	1	3	3	2
20	0	7	6	1	7	2	6	0	2	4	1	3	3	1
30	1	7	7	1	7	1	7	0	2	3	1	3	3	2
39	1	7	7	1	7	1	7	0	3	2	1	3	3	1
26	0	7	6	1	7	1	7	0	3	2	1	3	3	1
21	0	7	7	1	7	1	7	0	2	2	1	3	3	1
32	1	6	6	6	7	2	6	0	3	4	1	3	3	1
29	0	7	7	1	7	1	7	0	1	3	1	3	3	2
26	1	7	7	1	7	1	7	0	3	1	1	3	3	1
33	1	7	6	1	7	1	7	0	2	3	1	3	3	1
23	0	7	7	1	7	1	7	0	3	2	1	3	3	1
27	1	7	6	1	7	2	6	0	3	4	1	3	3	1
21	1	6	5	3	7	3	5	0	3	4	1	3	3	1
26	1	7	6	1	7	1	7	0	3	4	1	3	3	2
43	0	7	7	1	7	1	7	0	3	4	1	3	3	1
21	1	7	7	1	7	1	7	0	4	2	1	3	3	2
48	0	7	6	1	7	1	7	0	3	3	1	3	3	2
23	1	6	6	1	7	2	6	0	2	2	1	3	3	1
29	1	7	6	1	7	2	6	0	3	4	1	3	3	1
25	0	7	6	1	7	1	5	0	2	4	1	3	3	1
28	0	5	5	1	7	2	5	0	2	4	1	3	3	1
35	0	7	7	1	7	1	7	0	3	4	1	3	3	1
22	0	7	7	1	7	1	7	0	2	3	1	3	3	1
30	1	6	6	1	7	2	6	0	2	2	1	3	3	1
19	1	7	6	1	7	2	7	0	2	5	1	3	3	1
43	0	7	7	1	7	1	7	0	4	3	1	3	3	1
35	1	7	7	1	7	1	7	0	2	1	1	3	3	1
25	0	7	7	1	7	2	6	0	2	3	1	3	3	1
28	0	7	7	1	7	2	6	0	2	4	1	3	3	1
25	0	7	6	1	7	2	7	0	2	2	1	3	3	2
28	1	7	7	1	7	1	7	0	5	2	1	3	3	1
18	0	7	6	2	7	4	5	0	4	3	1	3	3	1
39	0	7	7	1	7	1	7	0	3	2	1	3	3	2
57	0	7	7	1	7	1	7	0	4	2	1	3	3	1
23	0	7	7	1	7	1	7	0	2	4	1	3	3	2
61	1	7	7	1	7	1	7	0	3	1	1	3	3	1
33	1	7	6	1	7	2	6	0	3	3	1	3	3	1
33	1	7	6	1	7	2	6	0	4	2	1	3	3	2
21	0	6	6	1	7	2	3	1	2	4	1	3	3	1
18	1	7	7	1	7	2	5	1	2	3	1	3	3	1
40	0	5	5	1	7	4	5	1	2	2	1	3	3	1
20	1	5	5	5	7	3	4	0	2	2	1	3	3	1
36	0	7	7	1	7	1	7	0	2	2	1	3	3	1
31	0	4	5	5	7	4	4	0	2	2	1	3	3	1
36	0	6	7	1	7	2	6	0	4	4	1	3	3	1
44	1	7	5	1	7	1	7	0	5	4	1	3	3	1
34	1	6	6	2	7	6	6	0	5	5	1	3	3	2
30	1	7	7	1	7	1	7	0	3	4	1	3	3	1
31	1	7	7	1	7	1	6	1	3	4	1	3	2
18	1	6	5	1	7	3	5	1	4	3	1	3	2
26	1	7	7	7	7	7	7	1	5	4	1	3	2
19	0	7	6	2	7	2	7	1	3	4	1	3	2
36	0	7	5	1	7	3	5	1	1	1	1	3	2
28	1	6	5	1	7	2	5	1	4	4	1	3	2
24	1	7	6	1	7	1	6	1	3	3	1	3	2
28	1	6	6	2	7	2	6	1	4	4	1	3	2
19	0	7	5	1	7	2	5	1	4	4	1	3	2
28	0	7	7	1	7	2	7	1	1	1	1	3	2
21	0	7	5	1	7	1	6	1	4	2	1	3	2
29	0	7	7	1	7	1	7	1	3	3	1	3	2
21	1	7	6	1	7	1	7	1	2	2	1	3	2
26	0	7	7	1	7	1	7	1	1	1	1	3	2
36	0	6	3	2	7	3	5	1	3	3	1	3	2
32	1	7	6	7	7	7	7	1	1	1	1	3	2
41	1	6	6	1	7	1	7	1	3	3	1	3	2
24	0	7	3	1	7	2	6	1	4	5	1	3	2
32	0	6	5	1	7	5	5	1	3	3	1	3	2
29	1	6	6	1	7	1	7	1	2	3	1	3	2
21	1	6	6	2	7	2	6	1	2	3	1	3	2
23	1	7	7	1	7	2	6	1	2	3	1	3	2
25	1	7	6	2	7	2	6	1	3	3	1	3	2
20	1	6	5	1	7	2	5	1	4	2	1	3	2
34	0	7	7	1	7	1	7	1	2	3	1	3	2
31	1	6	6	2	7	2	5	1	2	2	1	3	2
24	1	7	7	1	7	1	7	0	3	3	1	3	2
34	1	7	7	1	7	3	6	0	2	2	1	3	2
24	0	6	6	1	7	2	7	0	2	4	1	3	2
19	1	7	7	1	7	1	7	0	2	3	1	3	2
24	0	7	6	1	7	2	6	0	4	2	1	3	2
33	0	7	7	7	7	1	7	0	3	1	1	3	2
32	0	7	6	1	7	2	6	0	3	3	1	3	2
26	1	7	5	1	7	2	6	0	3	2	1	3	2
26	0	7	7	1	7	1	7	0	3	3	1	3	2
30	1	7	6	1	7	1	6	0	3	4	1	3	2
39	0	7	3	1	7	5	5	0	2	4	1	3	2
41	1	6	5	1	7	1	6	0	4	3	1	3	2
38	1	6	6	2	7	2	6	0	3	4	1	3	2
30	1	6	6	1	7	3	6	0	2	4	1	3	2
25	0	7	6	1	7	1	6	0	2	4	1	3	2
29	0	7	7	1	7	1	7	1	1	2	1	3	2
24	1	7	6	2	7	1	6	1	2	2	1	3	2
27	1	7	7	1	7	1	7	0	5	2	1	3	2
19	1	6	3	2	7	2	6	1	4	3	1	3	1
23	1	6	5	3	7	5	4	1	2	3	1	3	1
21	1	6	6	2	7	2	6	1	2	3	1	3	1
36	0	6	6	1	7	1	6	1	1	2	1	3	1
24	1	6	6	2	7	2	6	1	2	3	1	3	1
21	1	6	5	2	7	2	6	1	3	4	1	3	1
18	1	7	6	1	7	1	7	1	1	1	1	3	1
54	0	7	7	1	7	1	7	1	1	2	1	3	1
38	0	6	6	2	7	2	6	1	2	1	1	3	1
60	0	7	7	1	7	1	7	1	3	3	1	3	1
31	1	6	6	1	7	2	7	1	2	1	1	3	1
32	1	7	7	1	7	1	7	1	1	2	1	3	1
23	1	6	5	2	7	2	5	1	3	4	1	3	1
32	1	6	6	2	7	2	6	1	3	4	1	3	1
53	0	5	4	1	7	5	4	1	5	5	1	3	1
28	0	6	5	2	7	2	5	1	5	4	1	3	1
25	0	7	7	1	7	1	7	1	1	3	1	3	1
22	1	7	6	1	7	1	7	1	4	4	1	3	1
25	0	6	6	2	7	2	6	1	3	4	1	3	1
34	1	3	2	4	7	5	3	1	3	3	1	3	1
28	0	6	4	1	7	2	5	1	4	4	1	3	1
26	0	7	4	1	7	2	7	1	5	4	1	3	1
23	1	7	6	2	7	2	7	1	3	3	1	3	1
21	1	7	6	1	7	1	7	1	2	2	1	3	1
22	1	7	7	1	7	1	7	1	2	4	1	3	1
26	0	5	5	2	7	3	5	1	5	4	1	3	1
25	0	7	4	1	7	3	5	1	4	3	1	3	1
44	0	7	6	1	7	1	6	1	4	4	1	3	1
30	1	5	5	2	7	3	5	1	4	5	1	3	1
56	0	7	6	1	7	1	6	1	4	3	1	3	1
23	1	5	2	2	7	6	3	1	5	1	1	3	1
36	0	7	7	1	7	7	7	1	1	2	1	3	1
28	0	6	7	1	7	1	7	1	1	2	1	3	1
32	1	7	7	1	7	1	6	1	2	2	1	3	1
27	1	7	7	1	7	1	7	1	3	2	1	3	1
28	1	7	7	1	7	1	7	1	3	2	1	3	1
32	0	7	6	1	7	1	6	1	3	3	1	3	1
58	0	7	6	1	7	1	6	1	3	4	1	3	1
38	0	4	5	2	7	3	4	1	5	5	1	3	1
31	1	7	7	1	7	1	7	1	3	1	1	3	1
60	0	7	6	1	7	2	7	1	3	4	1	3	1
60	0	7	6	1	7	1	7	1	3	4	1	3	1
28	1	6	5	1	7	3	5	1	3	3	1	3	1
21	1	6	3	3	7	5	5	1	5	5	1	3	1
20	0	6	5	2	7	5	6	1	3	2	1	3	1
19	1	7	6	1	7	2	6	1	3	2	1	3	1
54	1	6	5	1	7	2	6	1	3	4	1	3	1
19	0	7	7	1	7	1	7	1	2	2	1	3	1
24	1	6	6	2	7	2	4	1	3	3	1	3	1
45	1	6	5	2	7	4	4	1	2	2	1	3	1
50	0	6	6	1	7	2	6	1	2	3	1	3	1
60	0	7	7	1	7	1	7	1	2	2	1	3	1
34	1	7	7	1	7	1	7	1	3	4	1	3	1
56	1	7	7	1	7	1	7	1	1	2	1	3	1
22	0	5	3	1	7	6	5	1	5	6	1	3	1
25	0	7	6	1	7	2	6	1	4	3	1	3	1
34	0	6	6	1	7	1	6	1	2	2	1	3	1
54	0	7	7	1	7	1	7	1	3	4	1	3	1
49	1	6	5	2	7	2	6	1	5	4	1	3	1
34	1	6	5	2	7	3	6	1	2	2	1	3	1
28	0	6	2	1	7	3	2	1	4	5	1	3	1
56	0	7	6	1	7	2	6	1	3	2	1	3	1
32	1	7	2	1	7	2	7	1	2	2	1	3	1
54	1	7	5	1	7	2	6	1	4	4	1	3	1
34	0	7	7	1	7	1	7	1	2	2	1	3	1
55	0	5	5	1	7	3	5	1	4	4	1	3	1
29	0	6	5	1	7	2	6	1	3	3	1	3	1
35	1	6	6	2	7	2	6	1	2	2	1	3	1
36	1	7	6	1	7	2	6	1	1	2	1	3	1
29	1	7	6	1	7	1	7	1	4	3	1	3	1
37	0	7	7	1	7	1	7	1	2	2	1	3	1
23	1	6	5	1	7	3	5	1	3	3	1	3	1
23	0	5	4	1	7	4	3	1	3	3	1	3	1
25	1	7	7	1	7	1	7	1	2	2	1	3	1
32	1	7	5	1	7	2	6	1	3	3	1	3	1
35	1	7	7	1	7	2	7	1	2	1	1	3	1
37	1	7	7	1	7	1	7	1	5	4	1	3	1
50	1	7	6	2	7	2	6	1	3	3	1	3	1
54	0	7	6	1	7	2	6	1	3	3	1	3	1
34	1	6	5	1	7	2	6	1	3	5	1	3	1
28	1	6	5	2	7	2	5	1	4	4	1	3	1
47	0	7	7	1	7	1	7	1	1	2	1	3	1
32	1	7	7	1	7	1	7	1	1	4	1	3	1
60	0	6	6	1	7	1	6	1	3	3	1	3	1
59	0	6	5	2	7	2	6	1	5	5	1	3	1
26	0	7	7	1	7	1	7	1	1	1	1	3	1
35	0	6	5	3	7	2	6	1	3	3	1	3	1
20	0	7	6	1	7	6	7	1	4	4	1	3	1
53	0	5	3	1	7	4	3	1	3	4	1	3	1
26	1	7	6	1	7	2	7	1	3	3	1	3	1
38	0	6	6	2	7	2	6	1	2	4	1	3	1
23	0	7	6	1	7	7	7	1	2	2	1	3	1
47	1	6	6	6	7	2	6	1	2	2	1	3	1
27	1	4	2	5	7	3	4	1	5	6	1	3	1
48	0	7	7	1	7	1	6	1	2	2	1	3	1
37	0	4	2	1	7	5	2	1	3	4	1	3	1
26	1	7	5	1	7	2	4	1	4	5	1	3	1
45	0	5	4	3	7	4	4	1	5	4	1	3	1
37	0	7	7	1	7	1	7	1	2	2	1	3	1
39	0	6	6	1	7	1	7	1	2	2	1	3	1
51	0	7	6	1	7	1	7	1	2	2	1	3	1
25	0	6	6	1	7	1	6	1	2	1	1	3	1
31	0	6	6	1	7	2	6	1	3	3	1	3	1
41	0	7	7	1	7	1	7	1	3	2	1	3	1
21	0	6	5	2	7	5	4	1	4	5	1	3	1
31	0	7	7	1	7	1	7	1	1	4	1	3	1
51	0	7	7	1	7	1	7	1	4	4	1	3	1
27	0	7	6	1	7	1	6	1	3	4	1	3	1
31	1	6	6	2	7	2	6	1	3	4	1	3	1
37	1	5	5	2	7	3	4	1	4	4	1	3	1
36	0	7	6	1	7	1	7	1	2	1	1	3	1
19	1	6	4	1	7	3	3	1	2	4	1	3	1
27	0	7	6	1	7	1	7	1	3	2	1	3	1
26	0	6	6	2	7	2	6	1	3	4	1	3	1
25	1	6	6	2	7	2	5	1	3	3	1	3	1
27	1	5	4	5	7	5	6	1	2	4	1	3	1
21	0	7	6	1	7	1	7	1	3	3	1	3	1
31	1	7	6	1	7	3	6	1	2	2	1	3	1
35	0	5	6	1	7	6	6	1	3	4	1	3	1
19	1	6	5	2	7	5	5	1	3	2	1	3	1
31	1	7	7	1	7	1	7	1	1	1	1	3	1
49	0	6	4	2	7	3	5	1	2	4	1	3	1
40	0	7	7	1	7	1	6	1	3	2	1	3	1
30	0	7	6	1	7	1	7	1	3	4	1	3	1
30	1	6	5	2	7	3	5	1	3	2	1	3	1
30	0	7	6	1	7	2	6	1	1	2	1	3	1
39	0	6	6	1	7	3	6	1	5	5	1	3	1
23	1	6	6	2	7	2	6	1	2	2	1	3	1
57	0	7	7	1	7	1	7	1	3	2	1	3	1
29	1	6	5	1	7	2	5	1	2	2	1	3	1
36	1	7	7	1	7	1	7	1	1	2	1	3	1
53	1	7	2	1	7	6	3	1	4	6	1	3	1
45	0	7	6	2	7	1	6	1	2	2	1	3	1
33	1	6	6	2	7	2	6	1	2	2	1	3	1
32	0	7	6	1	7	2	6	1	2	2	1	3	1
36	0	6	6	2	7	2	6	1	3	4	1	3	1
25	0	7	6	1	7	1	7	1	2	1	1	3	1
32	1	7	7	1	7	1	7	1	3	4	1	3	1
29	1	7	7	1	7	2	7	1	3	2	1	3	1
53	0	7	6	1	7	1	7	1	3	2	1	3	1
19	1	7	7	1	7	3	6	1	1	1	1	3	1
29	0	7	7	1	7	1	7	1	3	4	1	3	1
28	0	6	6	1	7	1	6	1	3	3	1	3	1
28	0	7	7	1	7	1	7	1	1	3	1	3	1
30	1	7	6	1	7	1	7	0	3	4	1	3	1
18	0	6	7	1	7	1	7	0	4	4	1	3	1
24	1	6	6	1	7	1	6	0	2	4	1	3	1
26	1	7	6	1	7	1	7	0	3	3	1	3	1
29	1	6	6	2	7	2	6	0	2	4	1	3	1
37	1	6	6	1	7	2	6	0	2	2	1	3	1
28	1	7	6	1	7	6	7	0	4	4	1	3	1
29	0	7	6	2	7	2	6	0	3	2	1	3	1
41	0	7	7	1	7	1	7	0	1	2	1	3	1
22	1	6	4	1	7	5	3	0	3	4	1	3	1
32	1	6	5	1	7	1	4	0	3	4	1	3	1
25	1	7	6	1	7	2	7	0	4	3	1	3	1
33	0	7	7	1	7	1	7	0	2	2	1	3	1
37	1	6	5	1	7	3	4	0	3	5	1	3	1
27	1	6	5	2	7	3	5	0	3	2	1	3	1
25	0	6	3	2	7	3	3	0	4	4	1	3	1
26	1	6	2	4	7	5	7	0	2	4	1	3	1
27	1	7	6	1	7	2	6	0	3	3	1	3	1
52	1	6	6	2	7	2	6	0	3	4	1	3	1
31	1	5	6	6	7	6	4	0	4	4	1	3	1
53	1	7	2	2	7	3	5	0	4	3	1	3	1
23	1	7	5	1	7	3	4	0	3	4	1	3	1
30	0	6	4	2	7	3	5	0	4	5	1	3	1
19	1	7	6	1	7	2	6	0	2	5	1	3	1
29	0	5	4	2	7	4	4	0	3	4	1	3	1
43	0	7	7	1	7	1	7	0	5	1	1	3	1
35	0	6	3	1	7	4	4	0	2	4	1	3	1
42	0	7	7	1	7	1	7	0	2	1	1	3	1
34	1	7	7	1	7	1	7	0	3	4	1	3	1
36	1	7	7	1	7	1	7	0	5	1	1	3	1
39	0	6	6	2	7	2	6	0	3	2	1	3	1
20	0	7	6	1	7	1	7	0	2	4	1	3	1
33	1	7	6	1	7	1	5	0	3	2	1	3	1
23	0	7	7	1	7	1	7	0	2	2	1	3	1
53	0	7	4	1	7	2	6	0	3	3	1	3	1
45	1	7	7	1	7	1	7	0	2	3	1	3	1
25	1	7	6	1	7	1	7	0	2	2	1	3	1
40	0	7	6	1	7	6	6	0	4	3	1	3	1
39	0	7	7	1	7	1	7	0	3	3	1	3	1
32	0	7	6	1	7	1	6	0	3	2	1	3	1
32	0	7	4	1	7	2	7	0	4	7	1	3	1
25	0	7	6	1	7	1	7	0	4	3	1	3	1
22	1	7	5	1	7	2	6	0	2	3	1	3	1
62	0	7	6	1	7	2	6	0	4	3	1	3	1
29	0	7	7	1	7	1	7	0	3	4	1	3	1
35	0	4	3	4	7	6	3	0	5	5	1	3	1
27	1	4	4	2	7	3	4	0	3	2	1	3	1
37	1	7	5	1	7	2	6	0	5	3	1	3	1
44	0	6	5	1	7	4	4	0	2	4	1	3	1
36	1	6	5	6	7	6	6	0	2	3	1	3	1
35	0	5	5	1	7	3	4	0	2	3	1	3	1
44	0	6	6	2	7	2	6	0	2	2	1	3	1
28	0	7	7	1	7	1	7	0	3	4	1	3	1
49	1	6	6	1	7	1	6	0	3	2	1	3	1
50	0	6	6	1	7	2	6	0	3	3	1	3	1
46	1	6	6	1	7	1	7	0	4	2	1	3	1
22	0	7	6	1	7	2	6	0	2	2	1	3	1
48	0	7	7	1	7	1	7	0	1	4	1	3	1
	0	6	6	1	7	2	7	0	2	4	1	3	1
28	1	7	7	1	7	1	7	0	3	2	1	3	1
51	0	7	7	1	7	1	7	0	2	2	1	3	1
26	0	7	7	1	7	1	7	0	3	4	1	3	1
26	1	6	6	1	7	2	6	0	3	2	1	3	1
25	0	5	6	1	7	6	6	0	4	5	1	3	1
22	1	6	5	1	7	6	7	0	4	5	1	3	1
61	1	7	7	1	7	1	7	0	4	2	1	3	1
32	1	7	6	1	7	3	5	0	3	4	1	3	1
20	1	7	6	1	7	2	5	0	4	3	1	3	1
25	1	7	7	1	7	1	7	0	3	3	1	3	1
20	1	7	6	1	7	1	7	0	3	5	1	3	1
53	0	7	6	1	7	1	6	0	3	2	1	3	1
46	0	6	5	1	7	2	5	0	4	3	1	3	1
38	0	6	6	1	7	2	6	0	3	3	1	3	1
41	1	6	6	2	7	2	6	0	4	2	1	3	1
32	0	6	5	1	7	2	5	0	4	4	1	3	1
26	0	7	5	1	7	2	6	0	4	3	1	3	1
24	1	7	6	2	7	2	6	0	2	3	1	3	1
28	1	7	7	1	7	1	7	0	3	3	1	3	1
30	1	4	3	1	7	5	3	0	4	1	1	3	1
22	1	7	7	1	7	1	7	0	3	1	1	3	1
33	1	7	6	1	7	2	6	0	3	2	1	3	1
29	1	4	2	1	7	6	2	0	4	2	1	3	1
58	1	7	6	1	7	2	7	0	3	2	1	3	1
21	1	7	6	1	7	2	6	0	4	1	1	3	1
28	0	7	6	1	7	1	7	0	3	3	1	3	1
28	1	7	7	1	7	7	7	0	3	3	1	3	1
59	0	7	7	1	7	1	7	0	3	4	1	3	1
30	0	6	6	2	7	2	6	0	3	4	1	3	1
44	0	7	7	1	7	1	7	0	2	3	1	3	1
33	1	6	6	2	7	6	6	0	3	4	1	3	1
23	1	7	6	1	7	3	6	0	2	3	1	3	1
34	1	7	7	1	7	1	7	0	2	4	1	3	1
22	1	6	5	2	7	2	5	0	2	3	1	3	1
25	1	7	7	1	7	2	7	0	4	1	1	3	1
59	1	6	7	1	7	1	7	0	2	1	1	3	1
23	0	6	5	1	7	1	7	0	3	3	1	3	1
55	0	4	2	1	7	2	4	0	2	4	1	3	1
27	1	5	4	2	7	3	5	0	3	5	1	3	1
52	1	6	5	1	7	1	5	0	2	2	1	3	1
41	0	6	5	2	7	3	5	0	3	4	1	3	1
25	1	6	6	1	7	1	7	0	4	3	1	3	1
33	0	7	6	1	7	1	6	0	3	4	1	3	1
18	1	6	6	1	7	3	6	0	4	3	1	3	1
24	0	7	6	1	7	1	7	0	2	4	1	3	1
21	1	7	5	1	7	2	6	0	3	4	1	3	1
22	0	6	6	2	7	2	6	0	2	3	1	3	1
31	0	7	6	1	7	1	6	0	3	2	1	3	1
35	1	7	7	1	7	1	7	0	3	4	1	3	1
30	0	6	6	1	7	1	6	0	2	4	1	3	1
53	0	6	4	1	7	2	6	0	2	2	1	3	1
27	0	7	7	1	7	2	7	0	3	4	1	3	1
35	0	6	3	1	7	2	6	0	3	4	1	3	1
37	1	6	4	2	7	6	4	0	2	4	1	3	1
49	1	7	6	1	7	1	7	0	2	2	1	3	1
45	0	7	7	1	7	1	7	0	5	1	1	3	1
36	1	7	6	1	7	2	6	0	2	2	1	3	1
35	0	6	6	2	7	2	6	0	2	3	1	3	1
41	0	7	7	1	7	1	7	0	5	2	1	3	1
24	0	7	6	1	7	2	6	0	3	4	1	3	1
50	1	6	5	6	7	3	6	0	3	2	1	3	1
26	1	7	6	2	7	2	5	0	3	4	1	3	1
26	0	7	6	1	7	2	7	0	2	3	1	3	1
26	0	6	6	1	7	2	5	0	2	2	1	3	1
55	0	7	6	1	7	2	6	0	3	4	1	3	1
33	0	7	7	1	7	2	6	0	4	3	1	3	1
43	1	6	6	2	7	2	6	0	3	4	1	3	1
32	0	7	7	7	7	1	6	0	3	4	1	3	1
40	1	7	6	1	7	1	7	0	4	3	1	3	1
30	1	7	6	1	7	1	6	0	3	2	1	3	1
23	1	7	6	1	7	2	6	0	2	4	1	3	1
19	0	6	4	1	7	4	4	0	2	5	1	3	1
35	0	7	7	1	7	1	7	0	2	4	1	3	1
28	1	6	6	1	7	1	6	0	3	2	1	3	1
35	1	6	6	1	7	1	7	0	4	3	1	3	1
26	1	6	6	1	7	2	6	0	3	3	1	3	1
20	1	7	7	1	7	1	7	0	3	2	1	3	1
21	0	7	5	1	7	1	7	0	2	4	1	3	1
25	0	7	6	2	7	4	5	0	2	4	1	3	1
20	1	7	5	1	7	2	6	0	4	3	1	3	1
22	1	7	5	1	7	1	7	0	5	4	1	3	1
24	0	5	2	1	7	5	5	0	3	4	1	3	1
24	0	6	6	2	7	2	6	0	3	4	1	3	1
33	0	6	6	2	7	2	6	0	3	4	1	3	1
26	0	7	7	1	7	1	7	0	1	4	1	3	1
34	1	6	6	1	7	2	7	0	5	2	1	3	1
38	0	7	7	1	7	1	7	0	2	4	1	3	1
29	0	7	7	1	7	1	7	0	3	3	1	3	1
24	0	7	7	1	7	1	6	0	3	4	1	3	1
29	1	7	7	1	7	1	7	0	3	3	1	3	1
36	0	6	5	2	7	3	4	0	3	4	1	3	1
49	0	7	7	1	7	1	7	0	3	4	1	3	1
53	1	7	6	1	7	1	7	0	3	3	1	3	1
31	1	5	6	6	7	6	6	0	2	2	1	3	1
57	1	7	6	1	7	1	7	0	1	2	1	3	1
23	0	7	7	1	7	1	7	0	3	3	1	3	1
38	0	7	6	1	7	2	7	0	2	4	1	3	1
20	0	7	6	1	7	1	7	0	3	3	1	3	1
19	1	6	7	1	7	2	7	0	3	2	1	3	1
33	1	6	6	2	7	3	4	0	4	2	1	3	1
47	1	7	7	1	7	1	7	0	5	3	1	3	1
24	1	5	5	1	7	3	4	0	2	3	1	3	1
41	1	5	6	2	7	3	3	0	4	3	1	3	1
20	0	7	5	1	7	2	6	0	5	6	1	3	1
19	0	7	7	1	7	1	6	0	2	2	1	3	1
25	0	7	7	1	7	1	6	0	2	4	1	3	1
27	0	6	6	1	7	2	6	0	3	3	1	3	1
57	1	6	5	2	7	2	6	0	3	3	1	3	1
28	1	7	7	1	7	1	7	0	2	2	1	3	1
28	1	6	6	1	7	2	6	0	2	4	1	3	1
26	1	7	5	1	7	3	5	0	5	1	1	3	1
32	0	6	7	1	7	1	7	0	3	3	1	3	1
32	1	7	5	1	7	2	6	1	3	2	1	3	1
38	1	7	7	1	7	1	7	1	2	2	1	3	1
21	1	7	6	1	7	1	7	1	3	3	1	3	1
27	0	6	5	1	7	2	5	1	2	4	1	3	1
29	0	7	5	1	7	1	6	0	3	3	1	3	1
24	1	6	5	3	7	4	4	0	3	4	1	3	1
